# Supplementary material for: Associations between Isolation Source, Clonal Composition, and Antibiotic Resistance Genes in Escherichia coli Collected in Washington State, USA
Source: Antibiotics (Basel). 2024 Jan 20;13(1):103. doi: 10.3390/antibiotics13010103 (PMC10812632; doi:10.3390/antibiotics13010103)
Supplement: Supplementary file 1 [file antibiotics-13-00103-s001.zip]

Archive with 2 entries (2 files):
- antibiotics-2814627-File S1.pdf
- antibiotics-2814627-supplementary.pdf
